# Supplementary material for: Communication Preferences of School-Age Children with Cochlear Implants in Multilingual Educational Settings: Implications for Inclusive Education and Public Health
Source: Int J Environ Res Public Health. 2025 Nov 11;22(11):1699. doi: 10.3390/ijerph22111699 (PMC12652520; doi:10.3390/ijerph22111699)
Supplement: Supplementary file 1 [file ijerph-22-01699-s001.zip]

Archive with 1 entries (1 files):
- ijerph-3916833-supplementary.pdf
